# Supplementary material for: Material-Sparing Feasibility Screening for Hot Melt Extrusion
Source: Pharmaceutics. 2024 Jan 5;16(1):76. doi: 10.3390/pharmaceutics16010076 (PMC10819182; doi:10.3390/pharmaceutics16010076)
Supplement: Supplementary file 1 [file pharmaceutics-16-00076-s001.zip]

Archive with 1 entries (1 files):
- pharmaceutics-2755136-supplementary.pdf
